# Supplementary material for: Neurodegenerative Disease Treatment Drug PBT2 Breaks Intrinsic Polymyxin Resistance in Gram-Positive Bacteria
Source: Antibiotics (Basel). 2022 Mar 25;11(4):449. doi: 10.3390/antibiotics11040449 (PMC9027797; doi:10.3390/antibiotics11040449)
Supplement: Supplementary file 1 [file antibiotics-11-00449-s001.zip]

Archive with 5 entries (4 files):
- Supplementary material/
- Supplementary material/.DS_Store
- __MACOSX/Supplementary material/._.DS_Store
- Supplementary material/Supplementary Material.pdf
- __MACOSX/Supplementary material/._Supplementary Material.pdf
